# Supplementary material for: Near-Infrared Light Exposure Triggers ROS to Downregulate Inflammatory Cytokines Induced by SARS-CoV-2 Spike Protein in Human Cell Culture
Source: Antioxidants (Basel). 2023 Oct 2;12(10):1824. doi: 10.3390/antiox12101824 (PMC10604116; doi:10.3390/antiox12101824)
Supplement: Supplementary file 1 [file antioxidants-12-01824-s001.zip]

Archive with 1 entries (1 files):
- antioxidants-2559860-supplementary.pdf
